# Supplementary material for: Gene expression profiles of gliomas in formalin-fixed paraffin-embedded material
Source: Br J Cancer. 2011 Dec 20;106(3):538–45. doi: 10.1038/bjc.2011.547 (PMC3273349; doi:10.1038/bjc.2011.547)
Supplement: Supplementary Table 2 [file bjc2011547x4.xls]

## Sheet: Sheet1
Supplementary table 2
EMP3	F	ACATGGGCCTGCAGTAATGT		PRODUCT SIZE: 74
	R	ATGAGGGAGAGCACCATGAG
SUSD5	F	ATGTAACAGCTGTGGGGAGTG		PRODUCT SIZE: 70
	R	AATGTGTGCCTCAGCCTCAT
CSMD3	F	TAACAAGACCCCTCGCTGTG		PRODUCT SIZE: 78
	R	ATTCGCCATCTTCCATGTTC
SLC2A10	F	TGCCTGATGGTCTTTGTCAG		PRODUCT SIZE: 79
	R	CAGGGTAGATCTCGCTGAGG
ACTB	F	CAACCGCGAGAAGATGACC		PRODUCT SIZE: 94
	R	AGAGGCGTACAGGGATAGCA
GAPDH	F	AGCCACATCGCTCAGACAC		PRODUCT SIZE: 92
	R	GTTAAAAGCAGCCCTGGTGA
Primers used for RT-QPCR on FFPE isolated samples.
Cycling conditions were: 10 min 94oC and 40 cycles of 15 sec 94oC, 20 sec 57.5 oC, 20 sec 72oC and 20 sec 94oC
